# Supplementary material for: Positron Emission Tomography-Based Short-Term Efficacy Evaluation and Prediction in Patients With Non-Small Cell Lung Cancer Treated With Hypo-Fractionated Radiotherapy
Source: Front Oncol. 2021 Feb 25;11:590836. doi: 10.3389/fonc.2021.590836 (PMC7947869; doi:10.3389/fonc.2021.590836)
Supplement: Supplementary file 1 [file DataSheet_1.zip]

Archive with 7 entries (7 files):
- data/.Rhistory
- data/box-and-whisker plot.csv
- data/box-and-whisker plot.r
- data/bra+SBRT+clin+radi-0.csv
- data/data4.csv
- data/detailed statement on the data and code.docx
- data/R-Code.Rmd
