# Supplementary material for: Positron Emission Tomography-Based Short-Term Efficacy Evaluation and Prediction in Patients With Non-Small Cell Lung Cancer Treated With Hypo-Fractionated Radiotherapy
Source: Front Oncol. 2021 Feb 25;11:590836. doi: 10.3389/fonc.2021.590836 (PMC7947869; doi:10.3389/fonc.2021.590836)
Supplement: Supplementary file 1 [file DataSheet_1.zip › data/box-and-whisker plot.csv]

kind	value	kind2	response
Pemetrexed+cisplatin	3	Chemotherapy	responders
Etoposide+ cisplatin	6	Chemotherapy	responders
None	3	None	responders
None	3	None	responders
None	3	None	non-responders
None	1	None	non-responders
None	3	None	non-responders
Paclitaxel+ carboplatin	3	Chemotherapy	non-responders
Etoposide+ cisplatin	6	Chemotherapy	responders
None	6	None	responders
None	6	None	responders
Etoposide+ cisplatin	6	Chemotherapy	responders
Paclitaxel+ carboplatin	1	Chemotherapy	responders
Paclitaxel+ carboplatin	1	Chemotherapy	responders
Paclitaxel+ carboplatin	3	Chemotherapy	responders
None	6	None	responders
None	1	None	responders
None	3	None	responders
None	1	None	responders
None	1	None	responders
None	3	None	non-responders
None	3	None	responders
None	6	None	non-responders
None	3	None	responders
None	3	None	responders
None	3	None	responders
None	6	None	responders
Etoposide+carboplatin	3	Chemotherapy	responders
None	1	None	non-responders
None	1	None	non-responders
