# Supplementary material for: Positron Emission Tomography-Based Short-Term Efficacy Evaluation and Prediction in Patients With Non-Small Cell Lung Cancer Treated With Hypo-Fractionated Radiotherapy
Source: Front Oncol. 2021 Feb 25;11:590836. doi: 10.3389/fonc.2021.590836 (PMC7947869; doi:10.3389/fonc.2021.590836)
Supplement: Supplementary file 1 [file DataSheet_1.zip › data/box-and-whisker plot.r]

library(data.table)
library(ggplot2)
setwd("D:/R_l7")
dt <- fread("boxplot20201130.csv")
ggplot(dt,aes(x=kind2,y=value,fill=response))+
  geom_boxplot()+
  labs(x="",y="Duration of Response(Month)",fill="Response or Not")
t.test(value~response,dt)
names(dt)
dtN <- dt[,.N,by=c("kind2","response")]
dtN <- dcast(dtN,kind2~response)
chisq.test(dtN[,c(2,3)])
fisher.test(dtN[,c(2,3)])
