# Supplementary material for: Positron Emission Tomography-Based Short-Term Efficacy Evaluation and Prediction in Patients With Non-Small Cell Lung Cancer Treated With Hypo-Fractionated Radiotherapy
Source: Front Oncol. 2021 Feb 25;11:590836. doi: 10.3389/fonc.2021.590836 (PMC7947869; doi:10.3389/fonc.2021.590836)
Supplement: Supplementary file 1 [file DataSheet_1.zip › data/bra+SBRT+clin+radi-0.csv]

	PET	treatment	Age	Clinical.T.Stage	Clinical.N.Stage	Clinical.M.Stage	Overall.Stage	location	Gender	Histology	Smoking	ECOG	KPS	CT-VB	CT-VL	MTVB	MTVL	SUVmaxB	SUVmaxL	SUVmeanB	CT-DB	CT-DL	PET-DB	PET-DL	TLG	var1	var2	var3	var4	var5	var6	var7	var8	var9	var10	var11	var12	var13	var14	var15	var16	var17	var18	var19	var20	var21	var22	var23	var24
liuyingping	1	brachytherapy	50	T3	N0	M1	IVA	left	Male	Adenocarcinoma	YES	0	90	54.6849	15.7346	57.9465	0	15.355	2.01	7.528	6.4	4.79	6.8	0	436.22	76480	74.83314774	75496	64.94355457	0.798436221	36.63770443	0.730535113	0.143307608	58.24087911	0.564146891	10819.15116	47.44354695	67.05221846	69.97142274	0	1	3.33814765	223	1195	0.002676464	0.002676464	0.186610879	519.1439331	519.1439331
xiegang	1	brachytherapy	48	T4	N2	M0	IIIB	right	Male	Adenocarcinoma	YES	0	90	30.4496	34.0888	21.4476	4.9439	10.11	6.33	4.389	4.62	5.23	4	2.3392	94.13	26752	53.06599665	25624	43.15189818	0.614562698	29.90938577	0.969523895	0.266912525	49.47726751	0.693118658	6839.366528	41.8367964	50.59644256	48.16637832	0	1	4.279574361	23.75119617	418	0.004390014	0.004390014	0.056821043	371.7703349	371.7703349
liuzongwei	1	brachytherapy	64	T3	N2	M0	IIIB	right	Male	Adenocarcinoma	YES	1	80	15.0514	8.4149	9.311	0.7279	14.661	2.88	5.156	3.99	4.33	3.4923	1.13	48.01	16640	41.95235393	16104	36.07013158	0.856520211	24.52514066	0.750793286	0.223581186	39.39543121	0.679929337	3600.551416	27.08121262	41.18252056	32.24903099	0	1	3.938685825	21.69230769	260	0.003507065	0.003507065	0.083431953	413.3076923	413.3076923
guanqiliang	1	brachytherapy	47	T4	N0	M1	IVA	left	Male	Squamous carcinoma	NO	0	90	12.7683	9.4106	14.9209	5.8159	12.026	7.827	5.474	3.82	4.01	3.7516	3.5779	81.68	17280	41.95235393	16706.66667	35.16472969	0.842347848	23.31678162	0.879324683	0.224575677	41.18252056	0.663072966	3751.910982	30.92121479	35.77708764	36.87817783	0	1	4.008791141	20.48888889	270	0.003508339	0.003508339	0.075884774	411.8148148	411.8148148
wangyungui	0	brachytherapy	53	T4	N2	M1	IVA	right	Male	Adenocarcinoma	NO	0	90	34.0751	47.9901	23.3049	30.2298	6.961	6.412	3.575	6.57	7.78	6.0803	5.6987	83.32	35328	72.6636085	33688	55.38424868	0.543298757	27.59312905	0.937720741	0.275604944	69.05070601	0.498212573	9284.579352	51.9349587	66.21178143	54.40588203	0	1	4.391737172	28.61594203	552	0.005729393	0.005729393	0.051840475	365.3623188	365.3623188
chenli	0	brachytherapy	54	T4	N3	M1	IVA	right	Male	Adenocarcinoma	YES	1	80	180.792	82.7002	132.05	69.3552	11.24	16.101	5.106	10.03	8.93	9.2288	8.2864	674.25	126592	103.1503757	125242.6667	82.25712505	0.713556703	43.22417804	0.689358626	0.135458064	68.35202996	0.525476401	16965.12922	56.70465867	102.8396811	92.77930804	0	1	3.4050941	366.5945399	1978	0.00272149	0.00272149	0.185335966	533.3154702	533.3154702
chenshoukui	0	brachytherapy	57	T4	N2	M1	IVA	right	Male	Adenocarcinoma	NO	1	80	2.3208	7.5566	1.6857	3.3406	3.482	3.637	2.914	2.19	3.3	1.7464	2.3102	4.91	1984	21.54065923	1725.333333	19.56057107	0.828793624	11.41947204	0.677960884	0.486496872	17.88854382	0.583800545	839.3692692	13.26130205	17.88854382	20	0	1	3.458566376	3.193548387	31	0.008892578	0.008892578	0.10301769	167.6451613	167.6451613
weigongqun	0	brachytherapy	48	T2	N3	M0	IIIB	left	Female	Adenocarcinoma	NO	1	80	8.7994	13.8292	8.4456	2.1389	7.466	8.959	4.013	3.39	4.63	3.3892	2.6358	33.89	12800	39.19183588	12269.33333	30.96694441	0.837362506	22.4180385	0.859808434	0.250397675	35.77708764	0.723934471	3072.21254	26.62563996	32.984845	35.77708764	0	1	4.069904674	14.78	200	0.004017413	0.004017413	0.0739	385.76	385.76
lizhengui	1	brachytherapy	60	T4	N3	M0	IIIC	right	Male	Squamous carcinoma	YES	0	90	41.3742	67.0172	28.1596	3.3474	9.924	3.161	5.348	5.98	8.22	5.1878	1.2691	150.6	29056	56.85068161	28389.33333	46.57439981	0.840914496	28.58185656	0.665550804	0.188515568	37.94733192	0.613681694	5351.831298	30.99762924	55.56977596	48.33218389	0	1	3.717382631	52.54625551	454	0.00312742	0.00312742	0.115740651	458.2643172	458.2643172
liaoxingrong	1	brachytherapy	77	T2	N2	M0	IIIA	right	Male	Adenocarcinoma	YES	0	90	19.3979	2.9904	18.4229	0.3571	11.784	2.839	5.859	4.17	2.31	4.2187	0.8272	107.94	30272	46.30334761	29621.33333	38.59243023	0.869751978	30.98880963	0.941601293	0.179702381	44.72135955	0.802976372	5323.024134	36.33868222	44.72135955	45.607017	0	1	3.664674712	55.70190275	473	0.002908293	0.002908293	0.117763008	469.3678647	469.3678647
zhangyong	1	brachytherapy	48	T4	N2	M1	IVA	left	Male	Adenocarcinoma	YES	0	90	25.2207	4.0272	16.6719	0	10.62	1.537	5.518	5.13	3.22	3.808	0	92	20544	44.89988864	19976	36.99812306	0.85617922	25.03526429	0.862368934	0.20816926	41.76122604	0.676663091	4158.389139	31.90603195	43.08131846	40	0	1	3.911918077	27.79127726	321	0.00348382	0.00348382	0.086577188	433.6417445	433.6417445
dengjunjie	1	brachytherapy	60	T4	N3	M1	IVB	right	Male	Adenocarcinoma	YES	1	80	24.5306	15.3295	24.2216	2.1389	7.52	3.486	3.921	4.16	3.92	3.873	2.4128	94.97	24896	50.91168825	24184	42.93230394	0.63318622	29.9014943	0.86406525	0.264105001	48.66210024	0.696480076	6387.115343	37.09631193	49.47726751	42.52058325	0	1	4.272747062	22.16195373	389	0.004535536	0.004535536	0.056971603	362.9897172	362.9897172
xushiye	1	brachytherapy	69	T4	N2	MI	IVB	left	Male	Squamous carcinoma	YES	2	70	201.738	107.55	171.213	11.5083	16.47	7.689	6.337	9.01	7.83	8.58	3.923	1084.98	189056	96.16652224	187893.3333	82.46245205	0.764785454	53.29256388	0.780169187	0.110401265	80.49844719	0.646264603	20743.66163	64.33466415	91.38927727	89.4427191	0	1	3.024101132	726.2857143	2954	0.002216274	0.002216274	0.245865171	563.0555179	563.0555179
wangwenhuang	1	brachytherapy	67	T4	N2	M1	IVA	right	Male	Squamous carcinoma	YES	1	80	76.9496	18.2546	89.79	14.3029	23.963	7.209	8.9	6.71	3.87	6.6535	3.9334	799.13	105664	72.99315036	104786.6667	58.98306218	0.794968687	48.78928599	0.903173458	0.129032396	64.62197769	0.827174517	13520.87462	53.27193622	71.21797526	66.21178143	0	1	3.340730178	310.4488189	1651	0.002487463	0.002487463	0.188036838	537.5935796	537.5935796
huangzhengqing	1	brachytherapy	54	T4	N2	M1	IVA	right	Male	Adenocarcinoma	NO	1	80	28.3106	14.3785	17.2281	0.436	8.891	2.998	4.782	5.27	4.59	3.501	1.1573	82.38	15168	44.72135955	14650.66667	35.774068	0.840846902	24.31557439	0.709821178	0.235043403	32.24903099	0.679698333	3443.542555	25.39319109	34.40930107	37.73592453	0	1	4.007485538	18.08860759	237	0.003684182	0.003684182	0.076323239	401.835443	401.835443
wangdefang	1	brachytherapy	55	T4	N2	M0	IIIB	right	Female	Adenocarcinoma	NO	0	90	6.1833	18.9687	3.7045	3.0693	5.51	3.314	3.502	3.69	5.32	3.1576	2.0073	12.97	5632	36.22154055	5194.666667	30.643498	0.752963167	14.46163718	0.699204653	0.370843921	32.984845	0.47193167	1926.410554	21.4260764	32.984845	23.32380758	0	1	4.140735104	5.818181818	88	0.006395683	0.006395683	0.066115702	260.8863636	260.8863636
liuguangcun	1	brachytherapy	70	T2	N3	M0	IIIB	left	Male	Adenocarcinoma	NO	1	80	90.6826	37.3985	96.8645	14.4614	8.872	4.72	4.531	7.695	5.439	6.7	3.7051	438.89	97280	73.10266753	96194.66667	57.64824738	0.812588919	47.41190333	0.915236802	0.129886166	70.88018059	0.822434428	12494.35644	52.76179759	65.96969001	68.46897107	0	1	3.172914272	334.1513158	1520	0.002487257	0.002487257	0.219836392	538.275	538.275
liuzhiran	1	brachytherapy	43	T4	N1	M1	IVA	left	Female	Adenocarcinoma	NO	0	90	7.6149	21.4476	10.72	7.96788	6.36	3.314	3.634	3.15	3.65	2.6564	3.3566	38.96	10944	46.13025038	10389.33333	36.55208618	0.798378196	19.19760634	0.649833296	0.277595803	34.40930107	0.52521233	2884.035334	23.75276264	32.24903099	34.40930107	0	1	4.161650618	10.76608187	171	0.004519213	0.004519213	0.062959543	355.5263158	355.5263158
gechengxiu	1	brachytherapy	48	T4	N3	M1	IVA	right	Female	Adenocarcinoma	NO	0	90	25.6032	18.3267	24.0321	7.93604	6.969	3.97	4.228	4.59	3.51	3.7429	2.9813	101.61	24704	45.78209257	24053.33333	37.51621147	0.871817014	29.88475868	0.850539768	0.192161786	45.607017	0.796582531	4622.131503	31.90902981	41.76122604	41.76122604	0	1	3.711685478	42.25388601	386	0.003056016	0.003056016	0.109466026	452.8290155	452.8290155
zengqingrong	1	SBRT	49	T3	N1	M1	IVA	left	Female	Adenocarcinoma	NO	1	80	20.4313	5.9979	25.3116	4.92802	8.98	4.33	3.871	6.47	3.83	6.455	3.741	97.98	27456	66.09084657	26538.66667	60.89274069	0.682657654	21.36913063	0.563795076	0.237495177	43.08131846	0.350930676	6302.805335	34.33102735	65.96969001	64.49806199	0	1	4.149806193	27.1025641	429	0.003785738	0.003785738	0.06317614	400.0629371	400.0629371
liushunke	0	SBRT	66	T3	N1	M1	IVA	right	Male	Squamous carcinoma	YES	0	90	23.6929	8.59344	28.7041	19.5201	6.469	14.337	3.693	4.6	4.17	5.75	4.874	106	26176	71.77743378	25029.33333	56.75973707	0.619428046	26.02986929	0.834866036	0.266896881	50.59644256	0.458597425	6680.250998	47.38677667	70.76722405	55.56977596	0	1	4.11997044	28.33496333	409	0.004383205	0.004383205	0.069278639	365.1026895	365.1026895
zhangxiaodong	1	SBRT	67	T4	N0	M0	IIIA	left	Male	Squamous carcinoma	YES	0	90	32.2314	11.9571	26.4321	12.5758	11.51	8.25	5.368	5.3	4.21	4.895	4.44	141.89	23360	47.49736835	22693.33333	40.06868562	0.784335771	26.79800724	0.865828584	0.217779003	45.607017	0.668801754	4942.131503	34.69261333	45.607017	44.72135955	0	1	4.058705849	26.42465753	365	0.003472071	0.003472071	0.072396322	421.9972603	421.9972603
maoxingbing	0	SBRT	53	T3	N3	M1	IVB	left	Male	Adenocarcinoma	YES	0	90	329.325	193.608	349.026	152.961	10.66	11.63	4.608	12.99	12.58	12.721	12.16	1608.31	342016	138.3329317	340298.6667	109.3115802	0.457810846	71.7623597	0.777801102	0.151301987	124.2577965	0.656493663	51487.86442	85.02266754	118.1862936	110.0545319	0	1	3.624510158	758.1556886	5344	0.002805462	0.002805462	0.141870451	507.6029192	507.6029192
liuguangming	1	SBRT	70	T2	N1	M1	IVA	left	Male	Adenocarcinoma	NO	0	90	28.5407	14.5948	35.9355	1.152	13.119	3.804	5.711	5.56	4.46	5.746	1.616	205.23	34560	60.26607669	33714.66667	53.13634932	0.724117866	28.25816307	0.762018264	0.206729238	46.81879964	0.531804752	6969.807365	40.49086866	57.27128425	57.68882041	0	1	3.971672049	46.01481481	540	0.003367414	0.003367414	0.08521262	436.2259259	436.2259259
huzhongliang	1	SBRT	65	T4	N3	M1	IVB	right	Male	Adenocarcinoma	YES	1	80	470.397	372.024	482.914	53.1843	11.77	4.65	5.017	15.48	16.63	17.35	7.79	2422.78	494272	220.0363606	487032	167.5501385	0.351287549	76.7584373	0.658429726	0.174972126	132.9661611	0.458122195	85217.02443	110.3199918	193.0388562	215.6293116	0	1	3.880765574	830.3668264	7723	0.003750108	0.003750108	0.107518688	480.1430791	480.1430791
gaoxuerong	1	SBRT	60	T4	N3	M1	IVB	right	Male	Squamous carcinoma	YES	0	90	126.914	77.3513	106.593	27.6481	11.438	5.54	4.529	10.52	9.52	8.84	7.9	482.76	100928	88.81441324	99530.66667	81.52432046	0.538002313	44.9119294	0.744094785	0.193960968	72.11102551	0.550902223	19305.0645	60.66182175	85.60373824	79.69943538	0	1	4.006363812	118.5979708	1577	0.003024815	0.003024815	0.075204801	447.7698161	447.7698161
yuandeming	1	SBRT	60	T4	N3	M1	IVB	right	Male	Squamous carcinoma	YES	1	80	41.7175	50.6096	65.7603	2.72	9.38	3.23	5.473	5.72	6.65	7.02	1.59	359.91	67776	73.97296804	66821.33333	65.95812213	0.804168807	34.2868006	0.652754413	0.148194422	51.2249939	0.519826816	9902.548838	43.0544553	68.35202996	68.35202996	0	1	3.394696203	188.3144476	1059	0.002650263	0.002650263	0.177822897	512.5618508	512.5618508
zhangzaiyun	1	SBRT	48	T1	N2	M1	IVB	right	Male	Adenocarcinoma	YES	1	80	69.908	79.1778	33.9842	14.8161	10.202	6.282	4.78	7.38	8.3	6.601	3.85	162.44	35200	77.76888838	34194.66667	70.62001601	0.675911004	29.75400605	0.447737426	0.220432258	41.76122604	0.421325394	7537.607581	31.61922419	64.49806199	64.62197769	0	1	4.114686182	38.29818182	550	0.004349233	0.004349233	0.069633058	421.1309091	421.1309091
huangshunchao	0	SBRT	46	T4	N2	M1	IVB	left	Male	Adenocarcinoma	YES	2	70	300.461	152.78	247.905	11.1361	9.415	7.18	4.934	10.34	9.41	10.494	3.359	1223.16	240832	104	239098.6667	90.36763387	0.508289188	71.65308431	0.85404564	0.153290133	102.5280449	0.7929065	36651.46643	77.17808366	94.14881837	98.95453501	0	1	3.717119612	462.8060058	3763	0.002786589	0.002786589	0.122988575	505.028169	505.028169
qiuju1	0	SBRT	56	T2	N1	M1	IVA	right	Female	Adenocarcinoma	NO	1	80	9.0638	6.722	12.4801	6.4003	7.941	10.506	3.754	3.39	3.1	3.28	2.55	46.85	10944	47.32863826	10354.66667	43.88127167	0.725227599	17.49164066	0.573236832	0.305936359	32.24903099	0.398612893	3167.86902	25.15436114	40.79215611	46.64761516	0	1	4.026683778	12.95321637	171	0.004776614	0.004776614	0.075749803	317.3976608	317.3976608
qiuju2	0	SBRT	56	T2	N1	M1	IVA	left	Female	Adenocarcinoma	NO	1	80	5.13615	7.03	8.22404	8.64	9.322	10.994	4.221	3.06	2.78	3.53	3.19	34.71	7680	36.44173432	7216	31.59417416	0.791469902	16.32040644	0.748202469	0.316192001	34.40930107	0.516563793	2281.641479	23.63883912	30.46309242	30.46309242	0	1	4.120527774	7.666666667	120	0.004931282	0.004931282	0.063888889	311.55	311.55
[truncated: 827 more columns]
