# Supplementary material for: Positron Emission Tomography-Based Short-Term Efficacy Evaluation and Prediction in Patients With Non-Small Cell Lung Cancer Treated With Hypo-Fractionated Radiotherapy
Source: Front Oncol. 2021 Feb 25;11:590836. doi: 10.3389/fonc.2021.590836 (PMC7947869; doi:10.3389/fonc.2021.590836)
Supplement: Supplementary file 1 [file DataSheet_1.zip › data/data4.csv]

	PET	var293	var357	var614
liuyingping	1	445.3724007	1.43138216	3.50E-05
xiegang	1	281.4237853	1.623431562	0.000129232
liuzongwei	1	221.7402754	1.481086446	0.000514583
guanqiliang	1	63.11352725	1.50421117	-0.00068771
wangyungui	0	299.9840904	1.729052963	0.002149841
chenli	0	2458.991871	1.548082374	-0.000125062
chenshoukui	0	84.7839443	2.015787372	0.002048537
weigongqun	0	2851.783157	1.713927266	0.001769673
lizhengui	1	48.41666286	1.52275691	-0.001385123
liaoxingrong	1	194.9869723	1.435057492	-9.61E-05
zhangyong	1	229.7484497	1.438811371	0.000441145
dengjunjie	1	367.6276569	1.677203378	0.001410241
xushiye	1	847.9416947	1.437203782	-0.000311564
wangwenhuang	1	391.9540548	1.443926459	-0.001400112
huangzhengqing	1	559.9384179	1.602129296	-0.000619799
wangdefang	1	13.9962674	1.753275671	-0.000889287
liuguangcun	1	306.8345253	1.426490196	0.001007733
liuzhiran	1	58.21189824	1.57035713	0.000215758
gechengxiu	1	41.14937457	1.530298478	-6.36E-05
zengqingrong	1	307.0780829	1.621774441	0.001009573
liushunke	0	10576.38516	1.629207122	0.000476152
zhangxiaodong	1	135.6297508	1.593264248	0.001438839
maoxingbing	0	1903.692903	1.522557142	0.001383948
liuguangming	1	241.2577589	1.576482894	-0.001758663
huzhongliang	1	2388.890815	1.536794517	0.000719135
gaoxuerong	1	685.411101	1.513346653	0.00046703
yuandeming	1	2259.349822	1.544974777	0.000849944
zhangzaiyun	1	267.5727048	1.464569039	0.000673261
huangshunchao	0	2985.149894	1.468373901	-0.000409307
qiuju1	0	51.70745462	1.751299251	0.002647107
qiuju2	0	69.53981443	1.588380146	0.005922837
