# Supplementary material for: Positron Emission Tomography-Based Short-Term Efficacy Evaluation and Prediction in Patients With Non-Small Cell Lung Cancer Treated With Hypo-Fractionated Radiotherapy
Source: Front Oncol. 2021 Feb 25;11:590836. doi: 10.3389/fonc.2021.590836 (PMC7947869; doi:10.3389/fonc.2021.590836)
Supplement: Supplementary file 1 [file DataSheet_1.zip › data/R-Code.Rmd]

---
title: "30例患者影像组学的逻辑回归"
output: html_document
---

# 环境准备
### 清空变量
```{r}
rm(list=ls())
```
### 加载包
```{r}


if(!requireNamespace("pROC",quietly=TRUE))
  install.packages("pROC")
library(pROC)

if(!requireNamespace("glmnet",quietly=TRUE))
  install.packages("glmnet")
library(glmnet)

if(!requireNamespace("rms",quietly=TRUE))
  install.packages("rms")
library("rms")


if(!requireNamespace("ROCR",quietly=TRUE))
  install.packages("ROCR")
library(ROCR)

if(!requireNamespace("rmda",quietly=TRUE))
  install.packages("rmda")
library(rmda)
```
### 不显示科学计数法
```{r}
options(scipen=200)
```
### 读入数据
```{r}

setwd('C:\\Users\\11734\\Desktop\\投稿文件\\Frontiers in Oncology\\data')
data<-read.csv('bra+SBRT+clin+radi-0.csv')
```
#连续型数据进行标准化
```{r}

f<-function(x){
   (x-min(x))/(max(x)-min(x))
}


for(i in c(27:877)){
  if(is.numeric(data[,i])){
    data[,i]<-scale(data[,i])
  }
}
```

### 拆分数据
```{r}
data1<-data[,1:26]
data2<-data[,c(1:2,27:877)]
```


# 针对影像参数做lasso回归
#将数据框转为矩阵
```{r}
x<-as.matrix(data2[,3:853])
x1<-x[,-which(apply(x,2,function(x) all(is.na(x))))]
y<-as.matrix(data2[,2])
```
#设置种子数（保证运行结果一致）
```{r}
set.seed(10)
```
#lasso-logistics回归建模
```{r}
fit1<-glmnet(x1,y,alpha=1,family="binomial")
summary(fit1)
print(fit1)
par(family="sans",lty=2,lwd=1,cex=1.2)
plot(fit1, xvar="lambda", label=TRUE,family="sans",lwd=3,ps=10)


```
#交叉验证，找到合适的lambda值
```{r}
set.seed(1)
cv.fit1<-cv.glmnet(x1,y,nfolds =5,alpha=1)
par(family="sans",lty=2,lwd=1,cex=1.2)
plot(cv.fit1)
abline(v=log(c(cv.fit1$lambda.min,cv.fit1$lambda.1se)),lty=2,lwd = 3, col = "blue")
```
#如果lambda取最小值时
```{r}
cv.fit1$lambda.min
Coefficients<-coef(fit1,s =cv.fit1$lambda.min)
Active.Index<-which(Coefficients!= 0)
Active.Coefficients<-Coefficients[Active.Index]
Active.Index
Active.Coefficients
row.names(Coefficients)[Active.Index]
```


####针对筛选出的影像参数，做单变量逻辑回归
```{r}

m_var293<-glm(PET~var293, data=data2,family=binomial)
summary(m_var293)

m_var357<-glm(PET~var357, data=data2,family=binomial)
summary(m_var357)

m_var614<-glm(PET~var614, data=data2,family=binomial)
summary(m_var614)


```

#### 多参数逻辑回归
```{r}

m1<-glm(PET~var293+var357+var614,data=data2,family="binomial")
summary(m1)
```


#读入数据
```{r}
data4<-read.csv("data4.csv",header=T)
data4<-as.data.frame(data4)
f<-function(x){
  (x-min(x))/(max(x)-min(x))
}


for(i in c(3:5)){
  if(is.numeric(data4[,i])){
    data4[,i]<-as.numeric(scale(data4[,i]))
  }
}
summary(data4)

```

#查看异常值
```{r}
boxplot(data4$var357)
boxplot(data4$var614)
boxplot(data4$var293)
```

#提取异常值
```{r}
var357_outlier <- boxplot.stats(data4$var357)$out
var614_outlier <- boxplot.stats(data4$var614)$out
var293_outlier <- boxplot.stats(data4$var293)$out
```

#去除异常值
#因数据原因，此处去掉var357，var614变量的异常值以及var293最异常的值（最大值）
```{r}
data5 <- subset(data4,data4$var357 != var357_outlier & data4$var614 !=  var614_outlier &
                  data4$var293 != max(data4$var293))

data6 <- data5
```

#打包数据
```{r}
dd=datadist(data6)
options(datadist="dd")
```

## 构建logist模型,绘制诺莫图
```{r}
f2 <- lrm(PET ~ var293 + var357 + var614 , x=TRUE,y=TRUE, data =  data6)

#png("列线图2.png",width = 800 ,height = 600)
nom <- nomogram(f2, fun=plogis, lp=F,
                fun.at=c( .01, .05, seq(.1,.9, by=.4), .95, .99), #设定展示的fun值
                funlabel="Effective probability") #fun的标签
par(family="sans",lty=1,lwd=1,cex=1.2)
plot(nom)
#dev.off()

```

```{r}
#AUC
m2<-glm(PET~var293+var357+var614,data=data6,family="binomial")
summary(m2)
p<-predict(m2,data6,type="response")
pred<-prediction(p,data6$PET)
performance(pred,'auc')@y.values

#ROC图
mroc<-roc(data6$PET,p)
par(family="sans",lty=1,lwd=1,cex=1.2)
plot(mroc,print.auc=TRUE,auc.polygon=TRUE,grid=c(0.1, 0.2),
     grid.col=c("green", "red"), max.auc.polygon=TRUE,
     auc.polygon.col="skyblue", print.thres=TRUE)
```

#######################3
```{r}
#png("矫正2.png",width = 800 ,height = 600)
cal<-calibrate(f2,method="boot",B=1000) #boot 1000次
par(family="sans",lty=2,lwd=1,cex=1.2)
plot(cal,xlim=c(0,1.0),ylim=c(0,1.0))
#dev.off()
```

###########决策曲线#################

```{r}
model<- decision_curve(PET~var293 + var357 + var614,data= data6,
                      family = binomial(link ='logit'),
                      thresholds= seq(0,1, by = 0.01),
                      confidence.intervals = 0.95,bootstraps = 100)
#添加进list即可
List<- list(model)

#绘制决策曲线
par(family="sans",lty=1,lwd=1,cex=1.2)
plot_decision_curve(List,
                    curve.names=c("model"),
                    cost.benefit.axis =FALSE,col= c('red'), #颜色
                    #lty = c(14,15),#设置线型
                    lwd = 3, #线宽
                    confidence.intervals=FALSE,
                    standardize = FALSE,legend.position = "bottomleft")
```
